# Supplementary material for: Genome-Wide Identification of the SRS Gene Family in Cucurbitaceae: Clade Identification and Expression Analysis of CmSRS Genes Under Drought and Salt Stress
Source: Biology (Basel). 2025 Jul 20;14(7):891. doi: 10.3390/biology14070891 (PMC12292673; doi:10.3390/biology14070891)
Supplement: Supplementary file 1 [file biology-14-00891-s001.zip]

Archive with 6 entries (6 files):
- Supplemental Figure S1.Chromosomal distribution of SRS genes in 7 cucurbit crops.tif
- Supplemental Table S1. RT-qPCR primers for CmSRS genes.xlsx
- Supplemental Table S2. Subcellular localization primers for CmSRS genes.xlsx
- Supplemental Table S3. Orthologous relationships of SRS genes in melo and other 6 cucurbit species..xlsx
- Supplemental Table S4. CmSRS Protein interaction prediction information.xlsx
- Supplemental Table S5. Prediction of secondary structure of SRS gene family proteins in melon.xlsx
