# Supplementary material for: Genome-Wide Identification of the SRS Gene Family in Cucurbitaceae: Clade Identification and Expression Analysis of CmSRS Genes Under Drought and Salt Stress
Source: Biology (Basel). 2025 Jul 20;14(7):891. doi: 10.3390/biology14070891 (PMC12292673; doi:10.3390/biology14070891)
Supplement: Supplementary file 1 [file biology-14-00891-s001.zip › Supplemental Table S1. RT-qPCR primers for CmSRS genes.xlsx]

## Sheet: Sheet1
Supplemental Table S1. RT-qPCR primers for CmSRS genes
Gene ID	Primer
CmSRS1-F	TCATACTGCCACGGGGGA
CmSRS1-R	CTAACTCTCCCGCTGCCG
CmSRS2-F	ACTCCGTTACACCGCAGC
CmSRS2-R	CGTGGTGGAAGTGGGACC
CmSRS3-F	TTCCTTTGGTGTGGGGCC
CmSRS3-R	ATTCATCCCACCGCCACC
CmSRS4-F	CCGGCTGTCTTTCGGTGT
CmSRS4-R	CGGGGGAGGTGGTTGTTC
CmSRS5-F	CTCAGTTTGGCGCCTCCA
CmSRS5-R	CGCCACCGCCTAAAGTGA
CmActin-F	TGGAAGCTGCAGGAATCCACGA
CmActin-R	TGCTGGGAGCAAGGGCTGTG
