# Supplementary material for: Genome-Wide Identification of the SRS Gene Family in Cucurbitaceae: Clade Identification and Expression Analysis of CmSRS Genes Under Drought and Salt Stress
Source: Biology (Basel). 2025 Jul 20;14(7):891. doi: 10.3390/biology14070891 (PMC12292673; doi:10.3390/biology14070891)
Supplement: Supplementary file 1 [file biology-14-00891-s001.zip › Supplemental Table S3. Orthologous relationships of SRS genes in melo and other 6 cucurbit species..xlsx]

## Sheet: Sheet1
Supplemental Table S2. Orthologous relationships of SRS genes in melo and other 6 cucurbit species.
CmSRS Genes ID	Genes ID	Species
MELO3C018686.1	CsaV3_7G006060.1	melo&cucumber
MELO3C010984.1	CsaV3_2G029220.1
	CsaV3_3G045570.1
	CsaV3_6G046800.1
MELO3C003781.1	CsaV3_2G029220.1
	CsaV3_3G045570.1
	CsaV3_6G046800.1
MELO3C027042.1	CsaV3_3G045570.1
	CsaV3_4G005360.1
	CsaV3_6G046800.1
MELO3C007877.1	CsaV3_2G029220.1
	CsaV3_3G045570.1
	CsaV3_4G005360.1
	CsaV3_6G046800.1
MELO3C018686.1	Cla97C09G176200.2	melo&watermelon
MELO3C010984.1	Cla97C01G019470.2
	Cla97C05G099960.2
	Cla97C08G158100.2
MELO3C003781.1	Cla97C01G019470.2
	Cla97C05G099960.2
	Cla97C08G158100.2
MELO3C027042.1	Cla97C01G019470.2
	Cla97C05G099960.2
	Cla97C07G135860.2
MELO3C007877.1	Cla97C01G019470.2
	Cla97C05G099960.2
	Cla97C07G135860.2
	Cla97C08G158100.2
MELO3C018686.1	CmaCh19G002830.1	melo&pumpkin
MELO3C010984.1	CmaCh01G019390.1
	CmaCh03G007080.1
	CmaCh05G002810.1
	CmaCh12G004300.1
MELO3C003781.1	CmaCh01G019390.1
	CmaCh03G007080.1
	CmaCh05G002810.1
	CmaCh12G004300.1
MELO3C027042.1	CmaCh03G007080.1
	CmaCh04G007690.1
	CmaCh07G004520.1
	CmaCh16G006400.1
MELO3C007877.1	CmaCh03G007080.1
	CmaCh07G004520.1
	CmaCh12G004300.1
MELO3C018686.1	CmoCh19G003110.1	melo&moschata pumpkin
MELO3C010984.1	CmoCh01G020010.1
	CmoCh03G007340.1
	CmoCh05G002870.1
	CmoCh07G004500.1
	CmoCh12G003810.1
MELO3C003781.1	CmoCh01G020010.1
	CmoCh03G007340.1
	CmoCh05G002870.1
	CmoCh07G004500.1
	CmoCh12G003810.1
MELO3C027042.1	CmoCh03G007340.1
	CmoCh07G004500.1
	CmoCh16G006990.1
MELO3C007877.1	CmoCh01G020010.1
	CmoCh03G007340.1
	CmoCh05G002870.1
	CmoCh07G004500.1
	CmoCh12G003810.1
	CmoCh16G006990.1
MELO3C010984.1	Bhi03M000673	melo&wax gourd
	Bhi04M000199
	Bhi09M001884
MELO3C003781.1	Bhi03M000673
	Bhi04M000199
	Bhi09M001884
MELO3C027042.1	Bhi01M001886
	Bhi03M000673
	Bhi09M001884
MELO3C007877.1	Bhi01M001886
	Bhi03M000673
	Bhi04M000199
	Bhi09M001884
MELO3C018686.1	Lsi03G008150.1	melo&bottle gourd
MELO3C010984.1	Lsi01G006310.1
	Lsi04G017130.1
	Lsi08G013510.1
MELO3C003781.1	Lsi01G006310.1
	Lsi04G017130.1
	Lsi08G013510.1
MELO3C027042.1	Lsi01G006310.1
	Lsi04G017130.1
	Lsi07G002300.1
MELO3C007877.1	Lsi01G006310.1
	Lsi04G017130.1
	Lsi07G002300.1
	Lsi08G013510.1
