# Supplementary material for: Genome-Wide Identification of the SRS Gene Family in Cucurbitaceae: Clade Identification and Expression Analysis of CmSRS Genes Under Drought and Salt Stress
Source: Biology (Basel). 2025 Jul 20;14(7):891. doi: 10.3390/biology14070891 (PMC12292673; doi:10.3390/biology14070891)
Supplement: Supplementary file 1 [file biology-14-00891-s001.zip › Supplemental Table S4. CmSRS Protein interaction prediction information.xlsx]

## Sheet: Sheet1
	Supplemental Table S3. CmSRS Protein interaction prediction information
Identifier	Information	Score
A0A5A7TZS9	Ethphon-induced protein.	0.536
A0A5A7VAA7	Calcium-binding EF hand family protein.	0.51
A0A5A7VME9	RING-type E3 ubiquitin transferase.	0.46
A0A5A7UT44	F-box protein PP2-B10-like.	0.516
A0A5A7UXG1	F-box protein PP2-B10-like isoform X1.	0.481
