# Supplementary material for: Genome-Wide Identification of the SRS Gene Family in Cucurbitaceae: Clade Identification and Expression Analysis of CmSRS Genes Under Drought and Salt Stress
Source: Biology (Basel). 2025 Jul 20;14(7):891. doi: 10.3390/biology14070891 (PMC12292673; doi:10.3390/biology14070891)
Supplement: Supplementary file 1 [file biology-14-00891-s001.zip › Supplemental Table S5. Prediction of secondary structure of SRS gene family proteins in melon.xlsx]

## Sheet: Sheet1
Supplemental Table S4. Prediction of secondary structure of SRS gene family proteins in melon
Protein name	α-helix (%)	Beta-turn (%)	Extended strand (%)	Random coil (%)
CmSRS1	0.0875	0.0188	0.1062	0.7875
CmSRS2	0.098	0.0173	0.0807	0.804
CmSRS3	0.0847	0.0163	0.0814	0.8176
CmSRS4	0.083	0.0226	0.0792	0.8151
CmSRS5	0.0732	0.0152	0.0823	0.8293
